# Supplementary material for: Lipidomics Profiles and Lipid Metabolite Biomarkers in Serum of Coal Workers’ Pneumoconiosis
Source: Toxics. 2022 Aug 26;10(9):496. doi: 10.3390/toxics10090496 (PMC9500698; doi:10.3390/toxics10090496)
Supplement: Supplementary file 1 [file toxics-10-00496-s001.zip]

Archive with 1 entries (1 files):
- toxics-1857224-supplementary.pdf
